# Supplementary material for: A cross-sectional study on associations of physical symptoms, health self-efficacy, and suicidal ideation among Chinese hospitalized cancer patients
Source: BMC Psychiatry. 2020 Nov 19;20:544. doi: 10.1186/s12888-020-02945-x (PMC7678141; doi:10.1186/s12888-020-02945-x)
Supplement: Supplementary file 2 — Additional file 2: Table 1 Multiple logistic regression analysis with the backward method in cancer patients. Table 2 Correlations between main variables (n = 544). Table 3. Multivariate Logistic Regression Analyses for Predictive Factors of Suicidal Ideation in Cancer Patients. (N = 544). Table 4. Association between physical symptoms, health self-efficacy, and suicidal ideation (N = 544). [file 12888_2020_2945_MOESM2_ESM.xlsx]

## Sheet: Appendiix table1
Table 1 Multiple logistic regression analysis with the backward method in cancer patients
Variables		OR	95%CI		P value
Metastasis		1.709	1.079	2.708	0.022
Depressions (scores)		1.135	1.07	1.203	<0.001
Health self-efficacy (scores)		0.971	0.959	0.983	<0.001
Insomnia		1.772	1.097	2.862	0.019
Lack of appetite		1.911	1.131	3.227	0.016

## Sheet: Appendix table2
Table 2 Correlations between main variables (n=544).
Measures		1	2	3	4	5	6	7	8
1.Depression(score)		1
2.health self-efficacy(score)		-.552**	1
3.pain		.239**	-.201**	1
4.shortness of breath		.162**	-.110*	-.110*	1
5.insomnia		.247**	-.133**	.112**	.125**	1
6.weakness		.179**	-.174**	0.06	.128**	.088*	1
7.nausea		.179**	-.140**	0.01	0.06	0.02	.118**	1
8.lack of appetite		.253**	-.198**	0.06	.122**	.202**	.101*	.116**	1
M		4.6	50.48	0.37	0.15	0.28	0.33	0.08	0.21
SD		3.07	22.94	0.48	0.36	0.45	0.47	0.27	0.4
**. Correlation is significant at the 0.01 level (2-tailed).
*. Correlation is significant at the 0.05 level (2-tailed).

## Sheet: Appendix table3
Table 3. Multivariate Logistic Regression Analyses for Predictive Factors of Suicidal Ideation in Cancer Patients. (N=544)
Characteristics		Model 1					Model 2					Model 3					Model 4
		aOR	95CI		p		aOR	95CI		p		aOR	95%CI		p		aOR	95%CI		p
Physical symptoms
	pain	1.113	0.691	1.793	0.659		1.042	0.643	1.687	0.868		1.089	0.674	1.762	0.727		0.947	0.556	1.613	0.842
	shortness of breath	1.471	0.796	2.718	0.218		1.313	0.702	2.454	0.394		1.362	0.736	2.519	0.325		1.781	0.905	3.505	0.095
	insomnia	1.839	1.127	3	0.015		1.675	1.021	2.749	0.041		1.751	1.069	2.867	0.026		2.044	1.192	3.504	0.009
	weakness	0.877	0.536	1.437	0.603		0.77	0.464	1.276	0.31		0.801	0.485	1.323	0.386		0.772	0.44	1.353	0.366
	nausea	0.946	0.425	2.103	0.891		0.884	0.394	1.98	0.764		0.926	0.414	2.069	0.851		1.155	0.445	2.998	0.767
	lack of appetite	2.139	1.258	3.637	0.005		1.988	1.163	3.4	0.012		2.196	1.291	3.736	0.004		2.348	1.303	4.232	0.005
Health Self-efficacy Score
	Low（＜50）vs.High（≥50）	3.513	2.127	5.801	<0.001		3.1	1.86	5.19	<0.001		3.441	2.05	5.77	<0.001		3.28	1.95	5.52	<0.001
Model 1:Ajusted for demographic and clinical variables and diagnosed depression(HRDS-17 score≥8).
Model 2: Adjusted for demographic and clinical variables and depressive symptoms (HRDS-17 total items scores).
Model 3: Adjusted for demographic and clinical variables and depressive symptoms (HRDS-12 scores minus suicide, insomnia and appetite items).
Model 4: Adjusted for demographic and clinical variables among non-depression patients n=471 (HRDS-17 score<8).
Bold face p<0.05

## Sheet: Appendix table4
	Table 4. Association between physical symptoms, health self-efficacy, and suicidal ideation (N=544)
	Physical symptoms and self-efficacy		Model 1					Model 2					Model 3
			aOR	95CI		p		aOR	95CI		p		aOR	95%CI		p
	High-level of health SE (score ≥50)
		Pain	0.595	0.244	1.448	0.252		0.572	0.233	1.404	0.222		0.611	0.248	1.506	0.285
		Shortness of breath	1.387	0.496	3.879	0.533		1.264	0.438	3.644	0.665		1.315	0.463	3.734	0.608
		Insomnia	1.874	0.792	4.438	0.063		1.654	0.673	4.062	0.072		1.632	0.671	3.97	0.068
		Weakness	0.821	0.34	1.983	0.661		0.819	0.337	1.993	0.66		0.844	0.345	2.064	0.71
		Nausea	0.729	0.033	3.285	0.344		0.239	0.019	2.952	0.265		0.255	0.021	3.063	0.281
		Lack of appetite	2.441	0.993	6.003	0.052		2.365	0.952	5.876	0.064		2.12	1.013	6.274	0.047
	Low-level of health SE (score<50)
		Pain	1.709	0.91	3.209	0.096		1.58	0.836	2.985	0.159		1.647	0.877	3.093	0.121
		Shortness of breath	1.775	0.752	4.193	0.191		1.609	0.679	3.811	0.28		1.682	0.717	3.946	0.232
		Insomnia	1.799	0.948	3.414	0.048		1.679	0.881	3.199	0.05		1.823	0.963	3.449	0.041
		Weakness	0.962	0.506	1.83	0.906		0.775	0.401	1.498	0.449		0.815	0.425	1.563	0.537
		Nausea	1.372	0.525	3.584	0.518		1.324	0.507	3.46	0.567		1.388	0.538	3.577	0.497
		Lack of appetite	2.142	1.049	4.375	0.037		1.998	0.974	4.102	0.049		2.201	1.084	4.468	0.029
	Interaction between physial symptoms and health SE†
	Health SE x Pain		2.765	0.988	7.74	0.053		2.671	0.948	7.524	0.063		2.678	0.96	7.468	0.056
	Health SE x Shortness of breath		1.821	0.516	6.421	0.351		1.843	0.508	6.682	0.352		1.861	0.524	6.611	0.337
	Health SE x Insomnia		1.045	0.388	2.811	0.931		1.074	0.396	2.914	0.888		1.04	0.388	2.785	0.938
	Health SE x Weakness		1.516	0.544	4.226	0.427		1.209	0.427	3.42	0.721		1.33	0.476	3.719	0.586
	Health SE x Nausea		6.241	0.532	73.164	0.145		9.352	0.571	83.181	0.117		10.218	0.651	80.36	0.098
	Health SE x Lack of appetite		1.025	0.349	3.014	0.964		1.013	0.342	3.001	0.982		1.102	0.376	3.229	0.86
	SE: self-efficacy
	Model 1:Ajusted for demographic and clinical variavles and diagnosed depression(HRDS-17 score≥8)
	Model 2: Adjusted for demographic and clinical variavles and depressive symptoms (HRDS-17 total items scores).
	Model 3: Adjusted for demographic and clinical variavles and depressive symptoms (HRDS-12 scores minus suicide, insomnia and appetite items).
	† The interaction between a physial symptom and health self-efficacy (high/low) was tested individully.
	Bold face p<0.05
